# Supplementary material for: Emerging Neisseria meningitidis ST-1466 and ST-11026 as urogenital pathogens in China
Source: BMC Infect Dis. 2025 Oct 29;25:1447. doi: 10.1186/s12879-025-11907-1 (PMC12573977; doi:10.1186/s12879-025-11907-1)
Supplement: Supplementary file 1 — Supplementary Material 1. [file 12879_2025_11907_MOESM1_ESM.xlsx]

## Sheet: Sheet1
Strains	STs	Niches in human	Country	Year
GCA_900031475.1	ST1466	Blood	Netherlands	2006/2012
GCA_900048025.1	ST1466	CSF	Netherlands	2006/2012
GCA_037376605.1	ST1466	Nasopharyngeal swab	US	2015
GCA_900204065.1	ST1466	Nasopharyngeal swab	United Kingdom	2009
GCA_900204475.1	ST1466	Nasopharyngeal swab	United Kingdom	2009
GCA_900203415.1	ST1466	Nasopharyngeal swab	United Kingdom	2010
GCA_900028085.1	ST1466	Blood	Netherlands	2006/2012
GCA_900017065.1	ST1466	CSF	Netherlands	2006/2012
GCA_900203365.1	ST1466	Nasopharyngeal swab	United Kingdom	2009
GCA_042530595.1	ST1466	Blood	Belgium	2016
GCA_003496365.1	ST1466	CSF	US	2018
GCA_900204775.1	ST1466	Nasopharyngeal swab	United Kingdom	2009
GCA_037406875.1	ST1466	Blood	US	2013
GCA_015831645.1	ST1466	Blood	Brazil	2019
GCA_015828925.1	ST1466	CSF	Brazil	2019
GCA_015828465.1	ST1466	CSF	Brazil	2018
GCA_037345315.1	ST1466	Nasopharyngeal swab	US	2015
GCA_037379925.1	ST1466	Nasopharyngeal swab	US	2015
GCA_037406735.1	ST1466	Blood	US	2013
GCA_037228165.1	ST1466	CSF	US	2013
GCA_037217045.1	ST1466	CSF	US	2022
GCA_037217005.1	ST1466	CSF	US	2019
GCA_042510255.1	ST1466	CSF	US	2019
GCA_042508915.1	ST1466	CSF	US	2020
GCA_036440365.1	ST1466	Blood	US	2023
GCA_042558705.1	ST1466	CSF	US	2023
GCA_042536625.1	ST1466	CSF	US	2024
GCA_037115985.1	ST1466	Blood	US	2023
GCA_037115805.1	ST1466	Blood	US	2023
GCA_037115525.1	ST1466	Blood	US	2024
GCA_042510665.1	ST1466	CSF	US	2023
GCA_042510385.1	ST1466	CSF	US	2023
GCA_037226625.1	ST1466	CSF	US	2023
GCA_037115545.1	ST1466	CSF	US	2024
GCA_037116025.1	ST1466	CSF	US	2024
GCA_042309415.1	ST1466	Blood	US	2024
GCA_037115845.1	ST1466	Blood	US	2023
GCA_042558765.1	ST1466	CSF	US	2023
GCA_042558345.1	ST1466	CSF	US	2024
GCA_042510235.1	ST1466	CSF	US	2023
GCA_042508865.1	ST1466	CSF	US	2023
GCA_037216985.1	ST1466	CSF	US	2022
GCA_037216875.1	ST1466	CSF	US	2023
GCA_042557845.1	ST1466	CSF	US	2024
GCA_042558725.1	ST1466	CSF	US	2023
GCA_037215485.1	ST1466	CSF	US	2022
GCA_037217145.1	ST1466	CSF	US	2023
GCA_037216835.1	ST1466	CSF	US	2023
GCA_042558805.1	ST1466	CSF	US	2023
GCA_042508805.1	ST1466	CSF	US	2024
GCA_042508065.1	ST1466	CSF	US	2024
GCA_037216935.1	ST1466	CSF	US	2023
GCA_037217125.1	ST1466	CSF	US	2023
GCA_042508005.1	ST1466	CSF	US	2024
GCA_037226685.1	ST1466	CSF	US	2023
GCA_042558365.1	ST1466	CSF	US	2024
GCA_042536825.1	ST1466	CSF	US	2024
GCA_037215205.1	ST1466	CSF	US	2023
GCA_037217165.1	ST1466	CSF	US	2023
GCA_042508765.1	ST1466	CSF	US	2023
GCA_037215785.1	ST1466	CSF	US	2023
GCA_037216915.1	ST1466	CSF	US	2023
GCA_042509575.1	ST1466	CSF	US	2023
GCA_037215525.1	ST1466	CSF	US	2023
GCA_037115885.1	ST1466	CSF	US	2023
GCA_042557705.1	ST1466	CSF	US	2024
GCA_042302715.1	ST1466	CSF	US	2024
GCA_037215605.1	ST1466	CSF	US	2023
GCA_036440255.1	ST1466	CSF	US	2023
GCA_042558845.1	ST1466	CSF	US	2023
GCA_042509875.1	ST1466	CSF	US	2023
GCA_042310335.1	ST1466	CSF	US	2024
GCA_037115785.1	ST1466	CSF	US	2023
GCA_037115585.1	ST1466	CSF	US	2024
GCA_037115765.1	ST1466	CSF	US	2023
GCA_042558625.1	ST1466	CSF	US	2024
GCA_037215565.1	ST1466	CSF	US	2023
GCA_042536665.1	ST1466	CSF	US	2024
GCA_037216265.1	ST1466	CSF	US	2022
GCA_040104595.1	ST1466	CSF	US	2024
GCA_037215665.1	ST1466	CSF	US	2023
GCA_037215625.1	ST1466	CSF	US	2023
GCA_037523405.1	ST1466	CSF	US	2023
GCA_042558465.1	ST1466	CSF	US	2024
GCA_042557625.1	ST1466	CSF	US	2024
GCA_042558445.1	ST1466	CSF	US	2024
GCA_042558265.1	ST1466	CSF	US	2024
GCA_037217085.1	ST1466	CSF	US	2023
GCA_037215045.1	ST1466	CSF	US	2023
GCA_037215145.1	ST1466	CSF	US	2023
GCA_037226745.1	ST1466	CSF	US	2023
GCA_037215325.1	ST1466	CSF	US	2023
GCA_037226445.1	ST1466	CSF	US	2023
GCA_037226585.1	ST1466	CSF	US	2023
GCA_037226545.1	ST1466	CSF	US	2023
GCA_037217355.1	ST11026	Urethral discharge	Japan:Gifu	2020-12-03
GCA_037217415.1	ST11026	Urethral discharge	Japan:Gifu	2020-12-02
GCA_037217585.1	ST11026	Throat swab	Japan:Saitama	2020-06-22
GCA_037217605.1	ST11026	Urethral discharge	Japan:Gifu	2020-12-01
GCA_037217625.1	ST11026	Throat swab	Japan:Saitama	2020-06-22
GCA_037218385.1	ST11026	Rheum	Japan:Kanagawa	2019-02-19
GCA_037218555.1	ST11026	Unknown	Japan:Saitama	2018-12-06
GCA_037218665.1	ST11026	Unknown	Japan:Aomori	2018-08-25
GCA_037218825.1	ST11026	Sputum	Japan:Tokyo	2018-06-14
GCA_037218885.1	ST11026	Sputum	Japan:Tokyo	2018-06-14
GCA_037218965.1	ST11026	Blood	Japan:Hyogo	2018-04-07
GCA_037219125.1	ST11026	Sputum	Japan:Kagoshima	2017-09-21
GCA_037219475.1	ST11026	Sputum	Japan:Kagoshima	2017-07-08
GCA_037219515.1	ST11026	Sputum	Japan:Saga	2017-06-30
GCA_037219735.1	ST11026	Rheum	Japan:Hokkaido	2017-03-17
GCA_037219775.1	ST11026	Throat swab	Japan:Fukuoka	2017-03-04
GCA_037219835.1	ST11026	Urethral discharge	Japan:Kochi	2017-01-28
GCA_037226565.1	ST11026	Unknown	US: NY	2023
GCA_042522175.1	ST11026	Rheum	Japan:Yamaguchi	2016-11-03
GCA_042522395.1	ST11026	Sputum	Japan:Fukuoka	2016-11-26
GCA_042522535.1	ST11026	Rheum	Japan:Tochigi	2016-06-30
GCA_042522735.1	ST11026	Blood	Japan:Kanagawa	2016-02-19
GCA_042522835.1	ST11026	Blood	Japan:Miyazaki	2016-01-22
GCA_042522955.1	ST11026	Rheum	Japan:Tokyo	2015-10-17
GCA_042523255.1	ST11026	Synovial fluid	Japan:Tokyo	2014-11-13
